# Supplementary material for: Multianvil synthesis and nonlinear optical properties of high-pressure SrTeO3
Source: Mater Adv. 2026 Jun 25;7(14):7326–39. doi: 10.1039/d6ma00662k (PMC13322752; doi:10.1039/d6ma00662k)
Supplement: MA-007-D6MA00662K-s001 [file MA-007-D6MA00662K-s001.xlsx]

## Sheet: HPBaTeO3_old
	VAL	x	y	z	Z	Distance		Unit vector		C_grav	C_charge	C_charge-C_grav	miu_debye
							x	y	z					x	y	z
Te1	4.00443	-0.89669	2.60704	8.13394	52
O1	1.21902	-2.75997	2.71563	8.3535	8	1.87931	0.99147	-0.0577818	-0.11683	0.133333	0.161131	0.0277972	15.045	14.9167	-0.869329	-1.75771
O2	1.22708	-0.85616	0.98131	7.19719	8	1.87674	-0.021596	0.866254	0.499138	0.133333	0.161249	0.0279153	15.0882	-0.325846	13.0702	7.53111
O3	1.24851	-0.56328	1.83532	9.80378	8	1.86951	-0.178341	0.412792	-0.893195	0.133333	0.161563	0.0282294	15.1993	-2.71064	6.27413	-13.5759
O1	0.16014	1.80373	2.71563	8.3535	8	2.71151	-0.995911	-0.0400479	-0.0809734	0.133333	0.145313	0.0119794	9.35487	-9.31663	-0.374643	-0.757496
O3	0.149678	-0.972	4.82347	9.74176	8	2.73922	0.0274932	-0.809147	-0.586963	0.133333	0.145153	0.0118201	9.32484	0.25637	-7.54517	-5.47334
												Dipole moment		2.81994	10.5552	-14.0333
												Magnitude		17.7848
	VAL	x	y	z	Z	Distance		Unit vector		C_grav	C_charge	C_charge-C_grav	miu_debye
							x	y	z					x	y	z
Te1	4.00443	1.3944	3.36926	4.89642	52
O1	-1.88083	3.25768	3.26067	4.67686	8	1.87931	-0.99147	0.0577818	0.11683	0.133333	0.170723	0.0373896	20.2368	-20.0642	1.16932	2.36427
O2	-2.07138	1.35387	4.99499	5.83317	8	1.87674	0.021596	-0.866254	-0.499138	0.133333	0.173444	0.0401109	21.68	0.4682	-18.7803	-10.8213
O3	-1.96008	1.06099	4.14098	3.22658	8	1.86951	0.178341	-0.412792	0.893195	0.133333	0.171857	0.0385239	20.742	3.69914	-8.56214	18.5267
												Dipole moment		-15.8968	-26.1732	10.0696
												Magnitude		32.2357

## Sheet: HPSrTeO3_old
	VAL	x	y	z	Z	Distance		Unit vector		C_grav	C_charge	C_charge-C_grav	miu_debye
							x	y	z					x	y	z
Te1	3.99911	0.10937	13.9611	9.40191	52
O9	-1.75706	-1.74034	13.6927	9.63417	8	1.88346	0.98208	0.14252	-0.123316	0.133333	0.16893	0.0355968	19.309	18.963	2.75191	-2.3811
O3	-2.00305	0.22067	15.7101	10.1022	8	1.88724	-0.0589749	-0.926732	-0.371065	0.133333	0.172846	0.0395123	21.476	-1.26654	-19.9025	-7.96899
O5	-1.91092	-0.05118	14.5688	7.619	8	1.89043	0.0849277	-0.321413	0.943123	0.133333	0.171138	0.0378045	20.5825	1.74802	-6.61548	19.4118
LP	-2
												Dipole moment		19.4445	-23.7661	9.06171
												Magnitude		32.0161
	VAL	x	y	z	Z	Distance		Unit vector		C_grav	C_charge	C_charge-C_grav	miu_debye
							x	y	z					x	y	z
Te2	4.01942	4.25621	13.9139	9.32223	52
O12	-2.09741	5.16369	14.5819	7.85113	8	1.85306	-0.48972	-0.360464	0.793877	0.133333	0.173859	0.0405262	21.628	-10.5917	-7.79612	17.17
O10	-2.07965	2.57329	14.4337	8.69308	8	1.87035	0.899789	-0.2779	0.336381	0.133333	0.173607	0.0402735	21.6937	19.5198	-6.02868	7.29736
O11	-2.00011	4.44606	15.4412	10.4109	8	1.88513	-0.100709	-0.810165	-0.577487	0.133333	0.172473	0.0391396	21.2496	-2.14003	-17.2157	-12.2714
												Dipole moment		6.78806	-31.0405	12.196
												Magnitude		34.0343
	VAL	x	y	z	Z	Distance		Unit vector		C_grav	C_charge	C_charge-C_grav	miu_debye
							x	y	z					x	y	z
Te3	3.95845	2.41547	12.8108	12.5844	52
O7	-2.00248	1.53996	12.0685	14.0648	8	1.87325	0.467374	0.396262	-0.790277	0.133333	0.172326	0.0389924	21.0363	9.83182	8.33589	-16.6245
O1	-2.00807	4.16823	12.5107	13.189	8	1.87822	-0.933202	0.159774	-0.321879	0.133333	0.172326	0.0389924	21.0921	-19.6832	3.36996	-6.7891
O8	-1.90023	2.24563	11.2666	11.5251	8	1.88032	0.0903251	0.821265	0.563351	0.133333	0.170865	0.0375318	20.3246	1.83583	16.6919	11.4499
												Dipole moment		-8.01553	28.3978	-11.9637
												Magnitude		31.8404
	VAL	x	y	z	Z	Distance		Unit vector		C_grav	C_charge	C_charge-C_grav	miu_debye
							x	y	z					x	y	z
Te4	3.95562	-2.02575	13.1987	12.5136	52
O2	-1.81599	-0.18795	13.4776	12.2642	8	1.87551	-0.979894	-0.148728	0.132999	0.133333	0.16965	0.0363163	19.6161	-19.2217	-2.91746	2.60892
O6	-2.18198	-2.11937	11.5056	11.6845	8	1.8875	0.0496001	0.896977	0.439286	0.133333	0.174869	0.0415355	22.5786	1.1199	20.2525	9.91848
O4	-1.86669	-1.89689	12.4319	14.2392	8	1.89266	-0.0680839	0.405143	-0.911715	0.133333	0.170377	0.0370432	20.1918	-1.37474	8.18057	-18.4092
												Dipole moment		-19.4765	25.5156	-5.88177
												Magnitude		32.634
													Summation	-1.25955	-0.893177	3.41221
														3.74532

## Sheet: Izumi
			x	y	z	M-O/F	x	y	z	C_grav	C_charge	c_charge - c_grav		miu_debye	x	y	z
Nb	5.362	41	3.32716	3.8717	9.14738
O	-0.992	8	1.41681	3.78153	9.21498	1.91367	0.998264	0.0471189	-0.0353248	0.163265	0.201479	0.0382135	49	17.1997	17.1699	0.810432	-0.607577
F1	-0.834	9	5.25969	3.9622	9.06092	1.93658	-0.997909	-0.0467319	0.0446457	0.18	0.216265	0.036265	50	16.8552	-16.8199	-0.787675	0.752512
F2	-0.888	9	3.3622	4.85801	10.787	1.91374	-0.0183097	-0.515384	-0.856764	0.18	0.217195	0.0371946	50	17.0833	-0.312791	-8.80449	-14.6364
F3	-0.89	9	3.25464	5.50087	8.14568	1.91386	0.037892	-0.851249	0.523393	0.18	0.217229	0.037229	50	17.1002	0.647963	-14.5566	8.95014
F4	-0.848	9	3.33279	2.88153	7.48928	1.93126	-0.0029152	0.512707	0.858559	0.18	0.216506	0.0365062	50	16.9207	-0.0493271	8.67536	14.5274
F5	-0.91	9	3.43279	2.22354	10.0981	1.90564	-0.0554302	0.864886	-0.498898	0.18	0.217573	0.0375727	50	17.184	-0.952512	14.8622	-8.57306
														Dipole moment	-0.316734	0.199257	0.413037
															0.557336

## Sheet: HP(Ba,Sr)TeO3, ok, halasyamani
	HPBaTeO3			Cart. Coord.
Z		charges	x	y	z	distance	x	y	z	unitized	C_grav	C_charge	u_debye
52	Te1	4.00443	-0.89669	2.60704	8.13394
8	O1	-1.21902	-2.75997	2.71563	8.3535	1.87931	0.99147	-0.0577818	-0.11683	1	0.133333	0.161131	13.7353
8	O2	-1.22708	-0.85616	0.98131	7.19719	1.87674	-0.021596	0.866254	0.499138	1	0.133333	0.161249	13.7727
8	O3	-1.24851	-0.56328	1.83532	9.80378	1.86951	-0.178341	0.412792	-0.893195	1	0.133333	0.161563	13.8686
2	LP	-2	-0.47809	3.69168	7.31589	1.42158	-0.294462	-0.762985	0.575453	1	0.037037	0.0769296	13.0649
										Dipole Moment		Magnitude
									x	y	z
									7.00022	6.89354	0.400628	9.83282	esu*cm
	HPBaTeO3			Cart. Coord.
Z		charges	x	y	z	distance	x	y	z	unitized	C_grav	C_charge	u_debye
52	Te1	4.00443	1.3944	3.36926	4.89642
8	O1	-1.21902	3.25768	3.26067	4.67686	1.87931	-0.99147	0.0577818	0.11683	1	0.133333	0.161131	13.7353
8	O2	-1.22708	1.35387	4.99499	5.83317	1.87674	0.021596	-0.866254	-0.499138	1	0.133333	0.161249	13.7727
8	O3	-1.24851	1.06099	4.14098	3.22658	1.86951	0.178341	-0.412792	0.893195	1	0.133333	0.161563	13.8686
2	LP	-2	0.9758	2.28462	5.71446	1.42157	0.294463	0.762988	-0.575449	1	0.037037	0.0769296	13.0648
										Dipole Moment		Magnitude
									x	y	z
									-7.00022	-6.89354	-0.400536	9.83282	esu*cm
	HPSrTeO3			Cart. Coord.											Summation
Z		charges	x	y	z	distance	x	y	z	unitized	C_grav	C_charge	u_debye		x	y	z
52	Te4	3.95562	4.49323	4.72845	6.23954										-2.46744	-2.34089	-1.74458
8	O2	-1.22977	6.3304	4.4498	5.99063	1.87478	-0.97994	0.148631	0.132768	1	0.133333	0.161151	13.7216		14.6116
8	O4	-1.1804	4.62146	5.49511	7.96577	1.89317	-0.0677331	-0.404962	-0.911821	1	0.133333	0.160427	13.5078
8	O6	-1.19401	4.39901	6.42151	5.41088	1.88733	0.0499224	-0.897067	0.439065	1	0.133333	0.160627	13.562		Total dipole
2	LP	-2	3.6927	3.79912	5.86503	1.28248	0.624204	0.724634	0.29202	1	0.037037	0.0768575	11.7772
										Dipole Moment		Magnitude
									x	y	z
									-6.33285	-7.06259	-1.10116	9.54975	esu*cm
	HPSrTeO3			Cart. Coord.
Z		charges	x	y	z	distance	x	y	z	unitized	C_grav	C_charge	u_debye
52	Te3	3.95845	0.02187	5.11652	6.31076
8	O1	-1.2211	1.77494	5.41632	6.91502	1.87837	-0.933294	-0.159607	-0.321694	1	0.133333	0.161032	13.6905
8	O7	-1.23639	-0.85373	5.85837	7.79116	1.87313	0.467454	-0.396049	-0.790337	1	0.133333	0.161256	13.7588
8	O8	-1.21635	-0.14778	6.66078	5.25159	1.88026	0.0902271	-0.821303	0.563312	1	0.133333	0.160962	13.671
2	LP	-2	0.01973	4.09893	5.50815	1.29602	0.0016512	0.785163	0.619287	1	0.037037	0.0768617	11.9021
										Dipole Moment		Magnitude
									x	y	z
									-5.09252	-9.51719	-0.206426	10.796	esu*cm
	HPSrTeO3			Cart. Coord.
Z		charges	x	y	z	distance	x	y	z	unitized	C_grav	C_charge	u_debye
52	Te1	3.99911	6.62802	3.96617	3.12787
8	O9	-1.2066	4.77818	4.23461	3.36069	1.88366	0.982046	-0.14251	-0.1236	1	0.133333	0.160933	13.6738
8	O3	-1.1943	6.73925	2.21693	3.82863	1.88766	-0.0589247	0.926669	-0.371231	1	0.133333	0.160753	13.6164
8	O5	-1.18733	6.46783	3.35853	1.34496	1.89041	0.0847382	0.321433	0.943133	1	0.133333	0.160651	13.587
2	LP	-2	7.33563	4.91811	3.66091	1.3004	-0.544149	-0.732038	-0.409905	1	0.037037	0.0769218	11.9501
										Dipole Moment		Magnitude
									x	y	z
									7.27466	6.28859	1.17106	9.68702	esu*cm
	HPSrTeO3			Cart. Coord.
Z		charges	x	y	z	distance	x	y	z	unitized	C_grav	C_charge	u_debye
52	Te2	3.99911	1.86248	4.01358	3.04822
8	O10	-1.24517	0.17948	3.49348	2.41946	1.87038	0.899816	0.278071	0.336166	1	0.133333	0.161499	13.8458
8	O11	-1.2019	2.05223	2.4861	4.13727	1.88553	-0.100635	0.810106	-0.577582	1	0.133333	0.160865	13.6544
8	O12	-1.30105	2.77042	3.3454	1.57702	1.85344	-0.489867	0.360508	0.793766	1	0.133333	0.162316	14.1043
2	LP	-2	2.13366	5.32441	4.08978	1.69607	-0.159887	-0.772862	-0.614101	1	0.037037	0.0769218	15.5862
										Dipole Moment		Magnitude
									x	y	z
									1.68326	7.95031	-1.60806	8.28412	esu*cm

## Sheet: dipole moment sum
	HPBaTeO3
	x	y	z
Te1	7.00022	6.89354	0.400628
Te1	-7.00022	-6.89354	-0.400536
	HPSrTeO3				Z	Unit cell volume	Multiplicity
	x	y	z		16	1336.5	4
Te1	7.27466	6.28859	1.17106	14.7343
Te2	1.68326	7.95031	-1.60806	8.02551		-0.0196122
Te3	-5.09252	-9.51719	-0.206426	-14.8161
Te4	-6.33285	-7.06259	-1.10116	-14.4966
	-2.46744	-2.34089	-1.74458	-6.55291
			-6.55291
