# Supplementary material for: Multianvil synthesis and nonlinear optical properties of high-pressure SrTeO3
Source: Mater Adv. 2026 Jun 25;7(14):7326–39. doi: 10.1039/d6ma00662k (PMC13322752; doi:10.1039/d6ma00662k)
Supplement: MA-007-D6MA00662K-s003 [file MA-007-D6MA00662K-s003.cif]

# Supplementary Information (SI) for Materials Advances.
# This journal is © The Royal Society of Chemistry 2026

####################################################################### 
# 
# This file contains crystal structure data downloaded from the 
# Cambridge Structural Database (CSD) hosted by the Cambridge 
# Crystallographic Data Centre (CCDC).
# 
# Full information about CCDC data access policies and citation 
# guidelines are available at http://www.ccdc.cam.ac.uk/access/V1 
# 
# Audit and citation data items may have been added by the CCDC. 
# Please retain this information to preserve the provenance of 
# this file and to allow appropriate attribution of the data. 
# 
#######################################################################

data_bjp065_2_0ma_a
_database_code_depnum_ccdc_archive 'CCDC 2504774'
loop_
_audit_author_name
_audit_author_address
'Heymann G.'
;Department of General, Inorganic and Theoretical Chemistry, University of Innsbruck
Austria
;
_audit_update_record             
;
2025-11-21 deposited with the CCDC.	2026-06-24 downloaded from the CCDC.
;
_audit_creation_date             2025-01-23
_audit_creation_method           
;
Olex2 1.5
(compiled 2024.02.16 svn.r378c4104 for OlexSys, GUI svn.r6928)
;
_shelx_SHELXL_version_number     2019/3
loop_
_audit_author_email
gunter.heymann@uibk.ac.at
benjamin.pullicino@uibk.ac.at
_chemical_name_common            ?
_chemical_name_systematic        'strontium tellurate'
_chemical_formula_moiety         'O3 Sr Te'
_chemical_formula_sum            'O3 Sr Te'
_chemical_formula_weight         263.22
_chemical_absolute_configuration ?
_chemical_melting_point          ?
loop_
_atom_type_symbol
_atom_type_description
_atom_type_scat_dispersion_real
_atom_type_scat_dispersion_imag
_atom_type_scat_source
O O 0.0106 0.0060 'International Tables Vol C Tables 4.2.6.8 and 6.1.1.4'
Sr Sr -1.5307 3.2498 'International Tables Vol C Tables 4.2.6.8 and 6.1.1.4'
Te Te -0.5308 1.6751 'International Tables Vol C Tables 4.2.6.8 and 6.1.1.4'

_shelx_space_group_comment       
;
The symmetry employed for this shelxl refinement is uniquely defined
by the following loop, which should always be used as a source of
symmetry information in preference to the above space-group names.
They are only intended as comments.
;
_space_group_crystal_system      monoclinic
_space_group_IT_number           9
_space_group_name_H-M_alt        'C 1 c 1'
_space_group_name_Hall           'C -2yc'
loop_
_space_group_symop_operation_xyz
'x, y, z'
'x, -y, z+1/2'
'x+1/2, y+1/2, z'
'x+1/2, -y+1/2, z+1/2'

_cell_length_a                   8.9122(6)
_cell_length_b                   11.9514(7)
_cell_length_c                   13.2084(11)
_cell_angle_alpha                90
_cell_angle_beta                 108.198(2)
_cell_angle_gamma                90
_cell_volume                     1336.50(16)
_cell_formula_units_Z            16
_cell_measurement_reflns_used    9938
_cell_measurement_temperature    153.00
_cell_measurement_theta_max      42.211
_cell_measurement_theta_min      2.9485
_shelx_estimated_absorpt_T_max   0.441
_shelx_estimated_absorpt_T_min   0.245
_exptl_absorpt_coefficient_mu    24.491
_exptl_absorpt_correction_T_max  0.7483
_exptl_absorpt_correction_T_min  0.4613
_exptl_absorpt_correction_type   multi-scan
_exptl_absorpt_process_details   'Bruker DIFABS-2014/5)'
_exptl_absorpt_special_details   ?
_exptl_crystal_colour            'clear colourless'
_exptl_crystal_colour_lustre     clear
_exptl_crystal_colour_modifier   .
_exptl_crystal_colour_primary    colourless
_exptl_crystal_density_diffrn    5.233
_exptl_crystal_density_meas      ?
_exptl_crystal_density_method    ?
_exptl_crystal_description       block
_exptl_crystal_F_000             1824
_exptl_crystal_preparation       'high-pressure/high-temperature synthesis'
_exptl_crystal_recrystallization_method 'under pressure'
_exptl_crystal_size_max          0.08
_exptl_crystal_size_mid          0.07
_exptl_crystal_size_min          0.04
_exptl_transmission_factor_max   ?
_exptl_transmission_factor_min   ?
_diffrn_reflns_av_R_equivalents  0.0291
_diffrn_reflns_av_unetI/netI     0.0269
_diffrn_reflns_Laue_measured_fraction_full 0.985
_diffrn_reflns_Laue_measured_fraction_max 0.995
_diffrn_reflns_limit_h_max       15
_diffrn_reflns_limit_h_min       -15
_diffrn_reflns_limit_k_max       20
_diffrn_reflns_limit_k_min       -20
_diffrn_reflns_limit_l_max       22
_diffrn_reflns_limit_l_min       -22
_diffrn_reflns_number            28338
_diffrn_reflns_point_group_measured_fraction_full 0.981
_diffrn_reflns_point_group_measured_fraction_max 0.993
_diffrn_reflns_theta_full        25.242
_diffrn_reflns_theta_max         37.495
_diffrn_reflns_theta_min         2.948
_diffrn_ambient_temperature      153.00
_diffrn_detector                 'Bruker PhotonIII C14 area detector'
_diffrn_detector_area_resol_mean 7.4074
_diffrn_detector_type            'CCD area detector'
_diffrn_measured_fraction_theta_full 0.985
_diffrn_measured_fraction_theta_max 0.995
_diffrn_measurement_device       'three-circle diffractometer'
_diffrn_measurement_device_type  'Bruker D8 QUEST PHOTON III C14'
_diffrn_measurement_method       '\w and \f shutterless scans'
_diffrn_radiation_monochromator  'multi layered optics'
_diffrn_radiation_probe          x-ray
_diffrn_radiation_type           MoK\a
_diffrn_radiation_wavelength     0.71073
_diffrn_source                   'microfocus sealed X-ray tube'
_diffrn_source_type              'Incoatec Microfocus I\ms'
_reflns_Friedel_coverage         0.993
_reflns_Friedel_fraction_full    0.976
_reflns_Friedel_fraction_max     0.990
_reflns_number_gt                6941
_reflns_number_total             6992
_reflns_special_details          
;
 Reflections were merged by SHELXL according to the crystal
 class for the calculation of statistics and refinement.
 
 _reflns_Friedel_fraction is defined as the number of unique
 Friedel pairs measured divided by the number that would be
 possible theoretically, ignoring centric projections and
 systematic absences. Completness statistics refer to single and
 composite reflections containing twin component 1 only.
;
_reflns_threshold_expression     'I > 2\s(I)'
_computing_cell_refinement       ?
_computing_data_collection       'Bruker Apex 4 v2021.4-0'
_computing_data_reduction        ?
_computing_molecular_graphics    'Olex2 1.5 (Dolomanov et al., 2009)'
_computing_publication_material  'Olex2 1.5 (Dolomanov et al., 2009)'
_computing_structure_refinement  'SHELXL 2019/3 (Sheldrick, 2015)'
_computing_structure_solution    'SHELXT 2018/2 (Sheldrick, 2018)'
_refine_diff_density_max         1.570
_refine_diff_density_min         -1.515
_refine_diff_density_rms         0.200
_refine_ls_abs_structure_details 
;
 Refined as an inversion twin.
;
_refine_ls_abs_structure_Flack   0.462(4)
_refine_ls_extinction_coef       0.00066(8)
_refine_ls_extinction_expression Fc^*^=kFc[1+0.001xFc^2^\l^3^/sin(2\q)]^-1/4^
_refine_ls_extinction_method     'SHELXL-2019/2 (Sheldrick 2019)'
_refine_ls_goodness_of_fit_ref   1.045
_refine_ls_hydrogen_treatment    undef
_refine_ls_matrix_type           full
_refine_ls_number_parameters     183
_refine_ls_number_reflns         6992
_refine_ls_number_restraints     2
_refine_ls_R_factor_all          0.0198
_refine_ls_R_factor_gt           0.0196
_refine_ls_restrained_S_all      1.045
_refine_ls_shift/su_max          0.002
_refine_ls_shift/su_mean         0.000
_refine_ls_structure_factor_coef Fsqd
_refine_ls_weighting_details     
'w=1/[\s^2^(Fo^2^)+(0.0248P)^2^+6.3359P] where P=(Fo^2^+2Fc^2^)/3'
_refine_ls_weighting_scheme      calc
_refine_ls_wR_factor_gt          0.0481
_refine_ls_wR_factor_ref         0.0482
_refine_special_details          
;
 Refined as a 2-component inversion twin.
;
_olex2_refinement_description    
;
1. Twinned data refinement
 Scales: 0.538(4)
 0.462(4)
;
_atom_sites_solution_hydrogens   .
_atom_sites_solution_primary     ?
_atom_sites_solution_secondary   ?
loop_
_atom_site_label
_atom_site_type_symbol
_atom_site_fract_x
_atom_site_fract_y
_atom_site_fract_z
_atom_site_U_iso_or_equiv
_atom_site_adp_type
_atom_site_occupancy
_atom_site_site_symmetry_order
_atom_site_calc_flag
_atom_site_refinement_flags_posn
_atom_site_refinement_flags_adp
_atom_site_refinement_flags_occupancy
_atom_site_disorder_assembly
_atom_site_disorder_group
Te1 Te 0.85908(3) 0.66816(2) 0.74929(2) 0.00517(5) Uani 1 1 d . . . . .
Te2 Te 0.82144(3) 0.83579(2) 0.24294(2) 0.00548(5) Uani 1 1 d . . . . .
Te3 Te 0.73523(3) 0.92809(2) 0.50292(2) 0.00526(5) Uani 1 1 d . . . . .
Te4 Te 0.73429(3) 0.60436(2) 0.99728(2) 0.00497(5) Uani 1 1 d . . . . .
Sr1 Sr 0.99998(5) 0.84819(4) 1.00000(3) 0.00601(7) Uani 1 1 d . . . . .
Sr2 Sr 0.96550(5) 0.62822(4) 0.51204(4) 0.00728(7) Uani 1 1 d . . . . .
Sr3 Sr 0.61372(5) 0.41721(4) 0.74047(3) 0.00623(7) Uani 1 1 d . . . . .
Sr4 Sr 0.58327(5) 0.86631(4) 0.73443(3) 0.00586(7) Uani 1 1 d . . . . .
O1 O 0.9542(4) 0.9532(3) 0.5511(3) 0.0087(5) Uani 1 1 d . . . . .
O2 O 0.9313(4) 0.6277(3) 0.9774(3) 0.0094(5) Uani 1 1 d . . . . .
O3 O 0.8974(4) 0.8145(3) 0.8051(3) 0.0078(5) Uani 1 1 d . . . . .
O4 O 0.8124(4) 0.4598(3) 0.6348(3) 0.0083(5) Uani 1 1 d . . . . .
O5 O 0.7753(4) 0.7190(3) 0.6072(3) 0.0088(5) Uani 1 1 d . . . . .
O6 O 0.6932(4) 0.4627(3) 0.9312(3) 0.0077(5) Uani 1 1 d . . . . .
O7 O 0.6916(4) 0.9902(3) 0.6209(3) 0.0087(5) Uani 1 1 d . . . . .
O8 O 0.6771(4) 0.9427(3) 0.9185(3) 0.0096(5) Uani 1 1 d . . . . .
O9 O 0.6601(4) 0.6457(3) 0.7678(3) 0.0113(6) Uani 1 1 d . . . . .
O10 O 0.6094(4) 0.7923(3) 0.1928(3) 0.0093(6) Uani 1 1 d . . . . .
O11 O 0.3829(4) 0.7920(3) 0.8297(3) 0.0080(5) Uani 1 1 d . . . . .
O12 O 0.3690(4) 0.7201(3) 0.6257(3) 0.0086(5) Uani 1 1 d . . . . .

loop_
_atom_site_aniso_label
_atom_site_aniso_U_11
_atom_site_aniso_U_22
_atom_site_aniso_U_33
_atom_site_aniso_U_23
_atom_site_aniso_U_13
_atom_site_aniso_U_12
Te1 0.00546(10) 0.00505(10) 0.00500(10) 0.00024(8) 0.00163(8) 0.00017(7)
Te2 0.00632(10) 0.00579(10) 0.00436(10) 0.00011(8) 0.00171(8) 0.00038(8)
Te3 0.00579(9) 0.00567(9) 0.00439(10) 0.00013(8) 0.00169(7) -0.00010(8)
Te4 0.00530(8) 0.00529(9) 0.00440(10) 0.00012(8) 0.00164(7) -0.00033(9)
Sr1 0.00767(16) 0.00567(15) 0.00549(15) 0.00004(11) 0.00324(13) -0.00072(12)
Sr2 0.00725(16) 0.01001(18) 0.00451(16) 0.00020(13) 0.00175(12) 0.00154(13)
Sr3 0.00789(16) 0.00685(15) 0.00417(14) -0.00007(11) 0.00219(11) -0.00052(11)
Sr4 0.00608(14) 0.00655(14) 0.00512(16) 0.00020(12) 0.00199(12) -0.00055(13)
O1 0.0059(11) 0.0115(14) 0.0088(13) 0.0015(10) 0.0023(10) -0.0011(10)
O2 0.0061(12) 0.0112(14) 0.0121(14) -0.0002(11) 0.0047(10) -0.0014(10)
O3 0.0110(13) 0.0054(12) 0.0072(13) -0.0022(10) 0.0031(10) -0.0009(10)
O4 0.0095(12) 0.0090(12) 0.0055(12) -0.0014(10) 0.0010(10) 0.0002(10)
O5 0.0107(12) 0.0081(12) 0.0062(12) 0.0004(10) 0.0008(10) 0.0005(10)
O6 0.0117(13) 0.0060(12) 0.0053(12) -0.0015(9) 0.0026(10) -0.0018(10)
O7 0.0120(14) 0.0087(12) 0.0067(12) -0.0013(10) 0.0047(10) -0.0012(10)
O8 0.0130(13) 0.0091(13) 0.0071(13) -0.0021(10) 0.0038(11) -0.0019(11)
O9 0.0082(13) 0.0123(14) 0.0155(16) 0.0002(12) 0.0069(12) -0.0021(10)
O10 0.0056(12) 0.0101(14) 0.0117(14) 0.0015(11) 0.0020(10) -0.0007(10)
O11 0.0103(13) 0.0082(13) 0.0057(13) -0.0021(10) 0.0027(10) -0.0020(10)
O12 0.0117(13) 0.0096(13) 0.0060(13) 0.0002(10) 0.0048(10) -0.0005(10)

_geom_special_details            
;
 All esds (except the esd in the dihedral angle between two l.s. planes)
 are estimated using the full covariance matrix.  The cell esds are taken
 into account individually in the estimation of esds in distances, angles
 and torsion angles; correlations between esds in cell parameters are only
 used when they are defined by crystal symmetry.  An approximate (isotropic)
 treatment of cell esds is used for estimating esds involving l.s. planes.
;
loop_
_geom_bond_atom_site_label_1
_geom_bond_atom_site_label_2
_geom_bond_distance
_geom_bond_site_symmetry_2
_geom_bond_publ_flag
Te1 Sr1 3.8133(6) 4_464 ?
Te1 Sr1 3.8177(6) . ?
Te1 Sr2 3.5783(6) . ?
Te1 Sr3 3.6921(5) . ?
Te1 Sr3 3.7668(5) 3 ?
Te1 Sr4 3.3745(5) . ?
Te1 O3 1.888(3) . ?
Te1 O5 1.890(3) . ?
Te1 O9 1.884(4) . ?
Te2 Sr1 4.0050(6) 1_554 ?
Te2 Sr2 3.6751(6) 4_464 ?
Te2 Sr3 3.9439(6) 4_564 ?
Te2 Sr3 3.5402(6) 2_564 ?
Te2 Sr4 3.3846(6) 4_564 ?
Te2 O10 1.871(3) . ?
Te2 O11 1.885(3) 4_564 ?
Te2 O12 1.853(3) 4_564 ?
Te3 Sr1 3.9050(6) 4_464 ?
Te3 Sr1 3.5742(6) 2_574 ?
Te3 Sr2 3.4198(5) 3_455 ?
Te3 Sr3 3.8249(5) 3 ?
Te3 Sr4 3.7838(6) . ?
Te3 O1 1.879(3) . ?
Te3 O7 1.873(4) . ?
Te3 O8 1.880(4) 2_574 ?
Te4 Sr1 3.7125(6) 3_445 ?
Te4 Sr1 3.7479(6) . ?
Te4 Sr2 3.4293(6) 2_565 ?
Te4 Sr3 3.9226(6) . ?
Te4 Sr3 3.7007(6) 2_565 ?
Te4 Sr4 3.6774(6) 4_565 ?
Te4 O2 1.876(3) . ?
Te4 O4 1.893(3) 2_565 ?
Te4 O6 1.888(3) . ?
Sr1 O1 2.536(4) 2_575 ?
Sr1 O2 2.700(4) . ?
Sr1 O3 2.480(3) . ?
Sr1 O5 2.550(4) 4_565 ?
Sr1 O6 2.577(4) 3 ?
Sr1 O8 2.963(4) . ?
Sr1 O12 2.449(4) 4_565 ?
Sr2 O2 3.094(4) 2_564 ?
Sr2 O4 3.150(4) . ?
Sr2 O5 2.639(4) . ?
Sr2 O6 2.568(4) 2_564 ?
Sr2 O7 2.653(4) 3_545 ?
Sr2 O8 2.693(4) 4_564 ?
Sr2 O10 2.517(4) 4_565 ?
Sr2 O11 2.479(3) 4_564 ?
Sr3 O1 2.498(3) 3_445 ?
Sr3 O3 2.642(4) 3_445 ?
Sr3 O4 2.624(4) . ?
Sr3 O6 2.455(3) . ?
Sr3 O9 2.769(4) . ?
Sr3 O10 2.579(4) 2_565 ?
Sr3 O11 2.760(4) 3_545 ?
Sr4 O2 3.239(4) 4_464 ?
Sr4 O3 2.731(4) . ?
Sr4 O4 2.612(3) 3_455 ?
Sr4 O5 3.263(4) . ?
Sr4 O7 2.506(4) . ?
Sr4 O8 2.485(4) . ?
Sr4 O9 2.725(4) . ?
Sr4 O11 2.638(4) . ?
Sr4 O12 2.655(4) . ?

loop_
_geom_angle_atom_site_label_1
_geom_angle_atom_site_label_2
_geom_angle_atom_site_label_3
_geom_angle
_geom_angle_site_symmetry_1
_geom_angle_site_symmetry_3
_geom_angle_publ_flag
Sr1 Te1 Sr1 137.552(12) 4_464 . ?
Sr2 Te1 Sr1 136.843(12) . . ?
Sr2 Te1 Sr1 67.510(12) . 4_464 ?
Sr2 Te1 Sr3 100.391(12) . . ?
Sr2 Te1 Sr3 75.600(11) . 3 ?
Sr3 Te1 Sr1 121.085(13) . . ?
Sr3 Te1 Sr1 62.828(11) 3 . ?
Sr3 Te1 Sr1 111.414(12) 3 4_464 ?
Sr3 Te1 Sr1 66.550(11) . 4_464 ?
Sr3 Te1 Sr3 175.991(17) . 3 ?
Sr4 Te1 Sr1 65.548(12) . 4_464 ?
Sr4 Te1 Sr1 72.015(12) . . ?
Sr4 Te1 Sr2 115.479(13) . . ?
Sr4 Te1 Sr3 98.904(13) . . ?
Sr4 Te1 Sr3 83.028(13) . 3 ?
O3 Te1 Sr1 112.68(11) . 4_464 ?
O3 Te1 Sr1 33.74(11) . . ?
O3 Te1 Sr2 113.62(11) . . ?
O3 Te1 Sr3 40.76(11) . 3 ?
O3 Te1 Sr3 142.96(11) . . ?
O3 Te1 Sr4 53.99(11) . . ?
O3 Te1 O5 93.27(15) . . ?
O5 Te1 Sr1 36.33(11) . 4_464 ?
O5 Te1 Sr1 126.92(11) . . ?
O5 Te1 Sr2 45.91(11) . . ?
O5 Te1 Sr3 76.72(11) . 3 ?
O5 Te1 Sr3 100.57(11) . . ?
O5 Te1 Sr4 70.22(11) . . ?
O9 Te1 Sr1 62.26(12) . 4_464 ?
O9 Te1 Sr1 92.03(12) . . ?
O9 Te1 Sr2 127.78(12) . . ?
O9 Te1 Sr3 135.83(12) . 3 ?
O9 Te1 Sr3 46.85(12) . . ?
O9 Te1 Sr4 53.78(12) . . ?
O9 Te1 O3 98.28(16) . . ?
O9 Te1 O5 94.50(16) . . ?
Sr2 Te2 Sr1 77.683(13) 4_464 1_554 ?
Sr2 Te2 Sr3 107.860(12) 4_464 4_564 ?
Sr3 Te2 Sr1 62.417(10) 4_564 1_554 ?
Sr3 Te2 Sr1 111.203(12) 2_564 1_554 ?
Sr3 Te2 Sr2 77.232(12) 2_564 4_464 ?
Sr3 Te2 Sr3 169.754(16) 2_564 4_564 ?
Sr4 Te2 Sr1 63.208(12) 4_564 1_554 ?
Sr4 Te2 Sr2 118.772(14) 4_564 4_464 ?
Sr4 Te2 Sr3 94.007(13) 4_564 4_564 ?
Sr4 Te2 Sr3 75.766(12) 4_564 2_564 ?
O10 Te2 Sr1 109.68(12) . 1_554 ?
O10 Te2 Sr2 39.09(11) . 4_464 ?
O10 Te2 Sr3 44.91(11) . 2_564 ?
O10 Te2 Sr3 143.32(11) . 4_564 ?
O10 Te2 Sr4 114.88(11) . 4_564 ?
O10 Te2 O11 93.44(16) . 4_564 ?
O11 Te2 Sr1 113.83(11) 4_564 1_554 ?
O11 Te2 Sr2 127.66(11) 4_564 4_464 ?
O11 Te2 Sr3 122.96(11) 4_564 4_564 ?
O11 Te2 Sr3 50.62(11) 4_564 2_564 ?
O11 Te2 Sr4 50.90(11) 4_564 4_564 ?
O12 Te2 Sr1 24.77(11) 4_564 1_554 ?
O12 Te2 Sr2 73.27(11) 4_564 4_464 ?
O12 Te2 Sr3 86.49(11) 4_564 4_564 ?
O12 Te2 Sr3 86.55(11) 4_564 2_564 ?
O12 Te2 Sr4 51.31(11) 4_564 4_564 ?
O12 Te2 O10 94.21(16) 4_564 . ?
O12 Te2 O11 96.70(16) 4_564 4_564 ?
Sr1 Te3 Sr1 170.627(16) 2_574 4_464 ?
Sr1 Te3 Sr3 67.557(11) 2_574 3 ?
Sr1 Te3 Sr4 123.972(12) 2_574 . ?
Sr2 Te3 Sr1 102.157(14) 3_455 4_464 ?
Sr2 Te3 Sr1 87.180(14) 3_455 2_574 ?
Sr2 Te3 Sr3 116.385(13) 3_455 3 ?
Sr2 Te3 Sr4 71.038(12) 3_455 . ?
Sr3 Te3 Sr1 108.216(11) 3 4_464 ?
Sr4 Te3 Sr1 61.080(10) . 4_464 ?
Sr4 Te3 Sr3 77.111(12) . 3 ?
O1 Te3 Sr1 42.66(11) . 2_574 ?
O1 Te3 Sr1 129.51(11) . 4_464 ?
O1 Te3 Sr2 122.93(11) . 3_455 ?
O1 Te3 Sr3 33.96(11) . 3 ?
O1 Te3 Sr4 110.69(11) . . ?
O1 Te3 O8 97.74(16) . 2_574 ?
O7 Te3 Sr1 95.35(11) . 4_464 ?
O7 Te3 Sr1 91.24(11) . 2_574 ?
O7 Te3 Sr2 50.41(11) . 3_455 ?
O7 Te3 Sr3 71.94(11) . 3 ?
O7 Te3 Sr4 35.46(11) . . ?
O7 Te3 O1 96.79(16) . . ?
O7 Te3 O8 94.41(16) . 2_574 ?
O8 Te3 Sr1 55.93(12) 2_574 2_574 ?
O8 Te3 Sr1 129.86(12) 2_574 4_464 ?
O8 Te3 Sr2 51.66(12) 2_574 3_455 ?
O8 Te3 Sr3 121.56(12) 2_574 3 ?
O8 Te3 Sr4 122.50(12) 2_574 . ?
Sr1 Te4 Sr1 175.356(16) 3_445 . ?
Sr1 Te4 Sr3 62.296(10) 3_445 . ?
Sr1 Te4 Sr3 116.953(13) . . ?
Sr2 Te4 Sr1 105.251(13) 2_565 . ?
Sr2 Te4 Sr1 70.172(13) 2_565 3_445 ?
Sr2 Te4 Sr3 65.443(11) 2_565 . ?
Sr2 Te4 Sr3 103.084(13) 2_565 2_565 ?
Sr2 Te4 Sr4 72.271(12) 2_565 4_565 ?
Sr3 Te4 Sr1 113.559(12) 2_565 . ?
Sr3 Te4 Sr1 67.510(11) 2_565 3_445 ?
Sr3 Te4 Sr3 129.456(11) 2_565 . ?
Sr4 Te4 Sr1 63.512(11) 4_565 . ?
Sr4 Te4 Sr1 113.517(12) 4_565 3_445 ?
Sr4 Te4 Sr3 136.164(12) 4_565 . ?
Sr4 Te4 Sr3 70.419(12) 4_565 2_565 ?
O2 Te4 Sr1 132.70(11) . 3_445 ?
O2 Te4 Sr1 43.06(11) . . ?
O2 Te4 Sr2 63.67(11) . 2_565 ?
O2 Te4 Sr3 88.83(11) . . ?
O2 Te4 Sr3 132.07(11) . 2_565 ?
O2 Te4 Sr4 61.65(11) . 4_565 ?
O2 Te4 O4 96.58(15) . 2_565 ?
O2 Te4 O6 97.11(16) . . ?
O4 Te4 Sr1 105.30(10) 2_565 . ?
O4 Te4 Sr1 72.30(10) 2_565 3_445 ?
O4 Te4 Sr2 65.33(11) 2_565 2_565 ?
O4 Te4 Sr3 42.12(11) 2_565 2_565 ?
O4 Te4 Sr3 121.20(11) 2_565 . ?
O4 Te4 Sr4 42.39(10) 2_565 4_565 ?
O6 Te4 Sr1 40.21(11) . 3_445 ?
O6 Te4 Sr1 137.10(11) . . ?
O6 Te4 Sr2 47.60(11) . 2_565 ?
O6 Te4 Sr3 29.23(11) . . ?
O6 Te4 Sr3 105.78(11) . 2_565 ?
O6 Te4 Sr4 118.03(11) . 4_565 ?
O6 Te4 O4 92.33(15) . 2_565 ?
Te1 Sr1 Te1 132.854(13) 4_565 . ?
Te3 Sr1 Te1 114.071(13) 2_575 4_565 ?
Te3 Sr1 Te1 113.051(13) 2_575 . ?
Te3 Sr1 Te4 76.017(12) 2_575 3 ?
Te3 Sr1 Te4 99.469(13) 2_575 . ?
Te4 Sr1 Te1 109.013(13) . 4_565 ?
Te4 Sr1 Te1 119.344(13) 3 . ?
Te4 Sr1 Te1 61.172(9) . . ?
Te4 Sr1 Te1 74.197(10) 3 4_565 ?
Te4 Sr1 Te4 175.356(16) 3 . ?
O1 Sr1 Te1 88.81(8) 2_575 4_565 ?
O1 Sr1 Te1 136.22(8) 2_575 . ?
O1 Sr1 Te3 30.14(8) 2_575 2_575 ?
O1 Sr1 Te4 50.82(8) 2_575 3 ?
O1 Sr1 Te4 125.22(8) 2_575 . ?
O1 Sr1 O2 153.27(11) 2_575 . ?
O1 Sr1 O5 110.72(11) 2_575 4_565 ?
O1 Sr1 O6 77.15(11) 2_575 3 ?
O1 Sr1 O8 61.39(10) 2_575 . ?
O2 Sr1 Te1 98.36(8) . 4_565 ?
O2 Sr1 Te1 49.65(8) . . ?
O2 Sr1 Te3 127.13(7) . 2_575 ?
O2 Sr1 Te4 155.83(7) . 3 ?
O2 Sr1 Te4 28.31(7) . . ?
O2 Sr1 O8 99.84(10) . . ?
O3 Sr1 Te1 25.01(8) . . ?
O3 Sr1 Te1 145.66(8) . 4_565 ?
O3 Sr1 Te3 95.85(8) . 2_575 ?
O3 Sr1 Te4 80.62(8) . . ?
O3 Sr1 Te4 98.62(8) . 3 ?
O3 Sr1 O1 112.98(12) . 2_575 ?
O3 Sr1 O2 74.33(11) . . ?
O3 Sr1 O5 120.28(12) . 4_565 ?
O3 Sr1 O6 77.90(11) . 3 ?
O3 Sr1 O8 71.56(11) . . ?
O5 Sr1 Te1 107.64(8) 4_565 . ?
O5 Sr1 Te1 26.05(8) 4_565 4_565 ?
O5 Sr1 Te3 138.91(8) 4_565 2_575 ?
O5 Sr1 Te4 79.55(8) 4_565 3 ?
O5 Sr1 Te4 104.82(8) 4_565 . ?
O5 Sr1 O2 84.22(11) 4_565 . ?
O5 Sr1 O6 74.36(11) 4_565 3 ?
O5 Sr1 O8 168.16(11) 4_565 . ?
O6 Sr1 Te1 93.91(8) 3 . ?
O6 Sr1 Te1 81.89(8) 3 4_565 ?
O6 Sr1 Te3 97.04(8) 3 2_575 ?
O6 Sr1 Te4 28.22(8) 3 3 ?
O6 Sr1 Te4 154.05(8) 3 . ?
O6 Sr1 O2 129.23(11) 3 . ?
O6 Sr1 O8 110.46(11) 3 . ?
O8 Sr1 Te1 83.15(7) . . ?
O8 Sr1 Te1 142.28(7) . 4_565 ?
O8 Sr1 Te3 31.71(7) . 2_575 ?
O8 Sr1 Te4 75.75(7) . . ?
O8 Sr1 Te4 99.65(7) . 3 ?
O12 Sr1 Te1 107.65(8) 4_565 . ?
O12 Sr1 Te1 81.17(8) 4_565 4_565 ?
O12 Sr1 Te3 77.64(8) 4_565 2_575 ?
O12 Sr1 Te4 46.68(8) 4_565 . ?
O12 Sr1 Te4 132.07(8) 4_565 3 ?
O12 Sr1 O1 88.91(12) 4_565 2_575 ?
O12 Sr1 O2 67.06(11) 4_565 . ?
O12 Sr1 O3 123.40(12) 4_565 . ?
O12 Sr1 O5 95.62(12) 4_565 4_565 ?
O12 Sr1 O6 158.22(11) 4_565 3 ?
O12 Sr1 O8 76.04(11) 4_565 . ?
Te1 Sr2 Te2 69.744(12) . 4_565 ?
Te3 Sr2 Te1 120.374(15) 3_545 . ?
Te3 Sr2 Te2 71.158(11) 3_545 4_565 ?
Te3 Sr2 Te4 81.233(13) 3_545 2_564 ?
Te4 Sr2 Te1 80.735(12) 2_564 . ?
Te4 Sr2 Te2 119.317(15) 2_564 4_565 ?
O2 Sr2 Te1 102.74(7) 2_564 . ?
O2 Sr2 Te2 104.95(7) 2_564 4_565 ?
O2 Sr2 Te3 48.78(6) 2_564 3_545 ?
O2 Sr2 Te4 32.91(6) 2_564 2_564 ?
O2 Sr2 O4 53.55(9) 2_564 . ?
O4 Sr2 Te1 50.11(6) . . ?
O4 Sr2 Te2 92.75(6) . 4_565 ?
O4 Sr2 Te3 89.63(6) . 3_545 ?
O4 Sr2 Te4 33.09(6) . 2_564 ?
O5 Sr2 Te1 30.96(7) . . ?
O5 Sr2 Te2 94.18(8) . 4_565 ?
O5 Sr2 Te3 150.19(8) . 3_545 ?
O5 Sr2 Te4 84.05(8) . 2_564 ?
O5 Sr2 O2 115.39(10) . 2_564 ?
O5 Sr2 O4 64.63(10) . . ?
O5 Sr2 O7 119.32(11) . 3_545 ?
O5 Sr2 O8 173.63(11) . 4_564 ?
O6 Sr2 Te1 86.91(8) 2_564 . ?
O6 Sr2 Te2 148.60(8) 2_564 4_565 ?
O6 Sr2 Te3 105.84(8) 2_564 3_545 ?
O6 Sr2 Te4 32.88(7) 2_564 2_564 ?
O6 Sr2 O2 58.90(10) 2_564 2_564 ?
O6 Sr2 O4 55.85(10) 2_564 . ?
O6 Sr2 O5 73.01(11) 2_564 . ?
O6 Sr2 O7 114.94(11) 2_564 3_545 ?
O6 Sr2 O8 112.48(12) 2_564 4_564 ?
O7 Sr2 Te1 88.42(8) 3_545 . ?
O7 Sr2 Te2 46.39(8) 3_545 4_565 ?
O7 Sr2 Te3 32.97(8) 3_545 3_545 ?
O7 Sr2 Te4 82.42(8) 3_545 2_564 ?
O7 Sr2 O2 59.24(10) 3_545 2_564 ?
O7 Sr2 O4 72.64(10) 3_545 . ?
O7 Sr2 O8 62.02(11) 3_545 4_564 ?
O8 Sr2 Te1 149.16(8) 4_564 . ?
O8 Sr2 Te2 82.58(8) 4_564 4_565 ?
O8 Sr2 Te3 33.20(8) 4_564 3_545 ?
O8 Sr2 Te4 102.31(8) 4_564 2_564 ?
O8 Sr2 O2 70.84(10) 4_564 2_564 ?
O8 Sr2 O4 120.85(10) 4_564 . ?
O10 Sr2 Te1 46.75(8) 4_565 . ?
O10 Sr2 Te2 27.95(8) 4_565 4_565 ?
O10 Sr2 Te3 98.16(8) 4_565 3_545 ?
O10 Sr2 Te4 118.62(9) 4_565 2_564 ?
O10 Sr2 O2 120.72(11) 4_565 2_564 ?
O10 Sr2 O4 85.83(10) 4_565 . ?
O10 Sr2 O5 66.77(11) 4_565 . ?
O10 Sr2 O6 133.61(12) 4_565 2_564 ?
O10 Sr2 O7 69.19(11) 4_565 3_545 ?
O10 Sr2 O8 109.36(12) 4_565 4_564 ?
O11 Sr2 Te1 136.07(8) 4_564 . ?
O11 Sr2 Te2 132.74(9) 4_564 4_565 ?
O11 Sr2 Te3 103.49(8) 4_564 3_545 ?
O11 Sr2 Te4 105.41(8) 4_564 2_564 ?
O11 Sr2 O2 104.54(11) 4_564 2_564 ?
O11 Sr2 O4 134.50(10) 4_564 . ?
O11 Sr2 O5 105.36(11) 4_564 . ?
O11 Sr2 O6 78.66(11) 4_564 2_564 ?
O11 Sr2 O7 135.27(11) 4_564 3_545 ?
O11 Sr2 O8 73.34(11) 4_564 4_564 ?
O11 Sr2 O10 133.26(12) 4_564 4_565 ?
Te1 Sr3 Te1 175.990(17) . 3_445 ?
Te1 Sr3 Te3 70.532(9) 3_445 3_445 ?
Te1 Sr3 Te3 111.110(13) . 3_445 ?
Te1 Sr3 Te4 75.778(11) . 2_564 ?
Te2 Sr3 Te1 112.998(14) 2_565 . ?
Te2 Sr3 Te1 69.095(11) 2_565 3_445 ?
Te2 Sr3 Te3 111.177(13) 2_565 3_445 ?
Te2 Sr3 Te4 69.864(10) 2_565 2_564 ?
Te4 Sr3 Te1 108.230(12) 2_564 3_445 ?
Te4 Sr3 Te3 73.205(11) 2_564 3_445 ?
O1 Sr3 Te1 92.17(8) 3_445 . ?
O1 Sr3 Te1 90.41(8) 3_445 3_445 ?
O1 Sr3 Te2 106.78(9) 3_445 2_565 ?
O1 Sr3 Te3 24.84(8) 3_445 3_445 ?
O1 Sr3 Te4 51.07(8) 3_445 2_564 ?
O1 Sr3 O3 99.16(11) 3_445 3_445 ?
O1 Sr3 O4 72.63(11) 3_445 . ?
O1 Sr3 O9 88.61(12) 3_445 . ?
O1 Sr3 O10 87.83(12) 3_445 2_565 ?
O1 Sr3 O11 131.89(11) 3_445 3_545 ?
O3 Sr3 Te1 148.42(8) 3_445 . ?
O3 Sr3 Te1 27.81(7) 3_445 3_445 ?
O3 Sr3 Te2 91.87(8) 3_445 2_565 ?
O3 Sr3 Te3 74.65(8) 3_445 3_445 ?
O3 Sr3 Te4 133.41(7) 3_445 2_564 ?
O3 Sr3 O9 120.68(11) 3_445 . ?
O3 Sr3 O11 103.60(11) 3_445 3_545 ?
O4 Sr3 Te1 133.07(8) . 3_445 ?
O4 Sr3 Te1 50.79(8) . . ?
O4 Sr3 Te2 74.51(8) . 2_565 ?
O4 Sr3 Te3 97.22(7) . 3_445 ?
O4 Sr3 Te4 28.93(7) . 2_564 ?
O4 Sr3 O3 160.69(11) . 3_445 ?
O4 Sr3 O9 77.29(11) . . ?
O4 Sr3 O11 72.01(10) . 3_545 ?
O6 Sr3 Te1 79.02(8) . . ?
O6 Sr3 Te1 97.28(8) . 3_445 ?
O6 Sr3 Te2 101.38(8) . 2_565 ?
O6 Sr3 Te3 137.05(9) . 3_445 ?
O6 Sr3 Te4 146.84(9) . 2_564 ?
O6 Sr3 O1 151.72(12) . 3_445 ?
O6 Sr3 O3 77.11(11) . 3_445 ?
O6 Sr3 O4 118.46(11) . . ?
O6 Sr3 O9 70.38(12) . . ?
O6 Sr3 O10 116.30(12) . 2_565 ?
O6 Sr3 O11 75.43(11) . 3_545 ?
O9 Sr3 Te1 29.75(7) . . ?
O9 Sr3 Te1 147.37(8) . 3_445 ?
O9 Sr3 Te2 141.71(7) . 2_565 ?
O9 Sr3 Te3 97.52(8) . 3_445 ?
O9 Sr3 Te4 96.31(8) . 2_564 ?
O10 Sr3 Te1 43.71(8) 2_565 3_445 ?
O10 Sr3 Te1 139.46(8) 2_565 . ?
O10 Sr3 Te2 30.80(8) 2_565 2_565 ?
O10 Sr3 Te3 83.71(8) 2_565 3_445 ?
O10 Sr3 Te4 72.94(8) 2_565 2_564 ?
O10 Sr3 O3 70.81(11) 2_565 3_445 ?
O10 Sr3 O4 91.12(11) 2_565 . ?
O10 Sr3 O9 168.41(11) 2_565 . ?
O10 Sr3 O11 61.49(10) 2_565 3_545 ?
O11 Sr3 Te1 90.59(7) 3_545 3_445 ?
O11 Sr3 Te1 89.97(7) 3_545 . ?
O11 Sr3 Te2 31.86(7) 3_545 2_565 ?
O11 Sr3 Te3 142.65(7) 3_545 3_445 ?
O11 Sr3 Te4 83.30(8) 3_545 2_564 ?
O11 Sr3 O9 113.86(11) 3_545 . ?
Te1 Sr4 Te2 89.684(13) . 4_465 ?
Te1 Sr4 Te4 121.558(14) . 4_464 ?
Te2 Sr4 Te4 71.809(11) 4_465 4_464 ?
O2 Sr4 Te1 97.75(6) 4_464 . ?
O2 Sr4 Te2 89.06(6) 4_464 4_465 ?
O2 Sr4 Te4 30.64(6) 4_464 4_464 ?
O2 Sr4 O5 65.61(8) 4_464 . ?
O3 Sr4 Te1 33.99(7) . . ?
O3 Sr4 Te2 118.08(7) . 4_465 ?
O3 Sr4 Te4 144.76(7) . 4_464 ?
O3 Sr4 O2 114.31(9) . 4_464 ?
O3 Sr4 O5 53.66(9) . . ?
O4 Sr4 Te1 150.60(8) 3_455 . ?
O4 Sr4 Te2 77.51(8) 3_455 4_465 ?
O4 Sr4 Te4 29.23(7) 3_455 4_464 ?
O4 Sr4 O2 56.25(10) 3_455 4_464 ?
O4 Sr4 O3 163.03(11) 3_455 . ?
O4 Sr4 O5 121.47(10) 3_455 . ?
O4 Sr4 O9 129.89(11) 3_455 . ?
O4 Sr4 O11 74.20(11) 3_455 . ?
O4 Sr4 O12 67.27(11) 3_455 . ?
O5 Sr4 Te1 33.04(6) . . ?
O5 Sr4 Te2 96.31(6) . 4_465 ?
O5 Sr4 Te4 93.03(6) . 4_464 ?
O7 Sr4 Te1 92.28(8) . . ?
O7 Sr4 Te2 147.16(8) . 4_465 ?
O7 Sr4 Te4 79.36(8) . 4_464 ?
O7 Sr4 O2 58.19(10) . 4_464 ?
O7 Sr4 O3 78.06(11) . . ?
O7 Sr4 O4 85.05(11) . 3_455 ?
O7 Sr4 O5 69.43(10) . . ?
O7 Sr4 O9 122.98(11) . . ?
O7 Sr4 O11 158.25(11) . . ?
O7 Sr4 O12 114.33(12) . . ?
O8 Sr4 Te1 100.64(9) . . ?
O8 Sr4 Te2 104.73(9) . 4_465 ?
O8 Sr4 Te4 137.31(9) . 4_464 ?
O8 Sr4 O2 156.96(11) . 4_464 ?
O8 Sr4 O3 75.70(12) . . ?
O8 Sr4 O4 108.15(12) . 3_455 ?
O8 Sr4 O5 129.19(11) . . ?
O8 Sr4 O7 107.08(12) . . ?
O8 Sr4 O9 101.90(12) . . ?
O8 Sr4 O11 74.22(12) . . ?
O8 Sr4 O12 137.41(12) . . ?
O9 Sr4 Te1 33.90(7) . . ?
O9 Sr4 Te2 56.30(7) . 4_465 ?
O9 Sr4 Te4 109.45(8) . 4_464 ?
O9 Sr4 O2 101.10(11) . 4_464 ?
O9 Sr4 O3 63.03(10) . . ?
O9 Sr4 O5 54.24(10) . . ?
O11 Sr4 Te1 108.98(8) . . ?
O11 Sr4 Te2 33.67(7) . 4_465 ?
O11 Sr4 Te4 85.41(8) . 4_464 ?
O11 Sr4 O2 112.55(10) . 4_464 ?
O11 Sr4 O3 122.33(11) . . ?
O11 Sr4 O5 127.28(10) . . ?
O11 Sr4 O9 76.73(11) . . ?
O11 Sr4 O12 63.69(11) . . ?
O12 Sr4 Te1 87.56(8) . . ?
O12 Sr4 Te2 33.00(7) . 4_465 ?
O12 Sr4 Te4 47.78(8) . 4_464 ?
O12 Sr4 O2 56.85(10) . 4_464 ?
O12 Sr4 O3 121.54(11) . . ?
O12 Sr4 O5 76.75(10) . . ?
O12 Sr4 O9 63.43(11) . . ?
Te3 O1 Sr1 107.20(15) . 2_574 ?
Te3 O1 Sr3 121.20(17) . 3 ?
Sr3 O1 Sr1 109.84(13) 3 2_574 ?
Te4 O2 Sr1 108.63(15) . . ?
Te4 O2 Sr2 83.42(12) . 2_565 ?
Te4 O2 Sr4 87.71(13) . 4_565 ?
Sr1 O2 Sr2 160.05(14) . 2_565 ?
Sr1 O2 Sr4 81.76(9) . 4_565 ?
Sr2 O2 Sr4 82.95(9) 2_565 4_565 ?
Te1 O3 Sr1 121.25(17) . . ?
Te1 O3 Sr3 111.43(15) . 3 ?
Te1 O3 Sr4 92.02(13) . . ?
Sr1 O3 Sr3 100.98(12) . 3 ?
Sr1 O3 Sr4 108.92(13) . . ?
Sr3 O3 Sr4 123.90(13) 3 . ?
Te4 O4 Sr2 81.59(12) 2_564 . ?
Te4 O4 Sr3 108.95(15) 2_564 . ?
Te4 O4 Sr4 108.37(15) 2_564 3_545 ?
Sr3 O4 Sr2 150.51(13) . . ?
Sr4 O4 Sr2 92.98(10) 3_545 . ?
Sr4 O4 Sr3 108.65(12) 3_545 . ?
Te1 O5 Sr1 117.62(16) . 4_464 ?
Te1 O5 Sr2 103.13(14) . . ?
Te1 O5 Sr4 76.74(11) . . ?
Sr1 O5 Sr2 104.81(12) 4_464 . ?
Sr1 O5 Sr4 83.55(10) 4_464 . ?
Sr2 O5 Sr4 170.23(14) . . ?
Te4 O6 Sr1 111.57(16) . 3_445 ?
Te4 O6 Sr2 99.51(14) . 2_565 ?
Te4 O6 Sr3 128.71(17) . . ?
Sr2 O6 Sr1 106.10(12) 2_565 3_445 ?
Sr3 O6 Sr1 103.53(12) . 3_445 ?
Sr3 O6 Sr2 105.39(13) . 2_565 ?
Te3 O7 Sr2 96.63(15) . 3_455 ?
Te3 O7 Sr4 118.84(16) . . ?
Sr4 O7 Sr2 108.81(13) . 3_455 ?
Te3 O8 Sr1 92.36(14) 2_575 . ?
Te3 O8 Sr2 95.14(15) 2_575 4_465 ?
Te3 O8 Sr4 145.89(19) 2_575 . ?
Sr2 O8 Sr1 116.95(13) 4_465 . ?
Sr4 O8 Sr1 101.95(12) . . ?
Sr4 O8 Sr2 105.27(13) . 4_465 ?
Te1 O9 Sr3 103.40(16) . . ?
Te1 O9 Sr4 92.32(14) . . ?
Sr4 O9 Sr3 155.99(15) . . ?
Te2 O10 Sr2 112.96(16) . 4_464 ?
Te2 O10 Sr3 104.29(15) . 2_564 ?
Sr2 O10 Sr3 124.23(14) 4_464 2_564 ?
Te2 O11 Sr2 147.54(18) 4_465 4_465 ?
Te2 O11 Sr3 97.52(14) 4_465 3_455 ?
Te2 O11 Sr4 95.43(14) 4_465 . ?
Sr2 O11 Sr3 99.26(12) 4_465 3_455 ?
Sr2 O11 Sr4 107.11(13) 4_465 . ?
Sr4 O11 Sr3 103.98(12) . 3_455 ?
Te2 O12 Sr1 136.76(18) 4_465 4_464 ?
Te2 O12 Sr4 95.69(14) 4_465 . ?
Sr1 O12 Sr4 99.87(12) 4_464 . ?

loop_
_geom_torsion_atom_site_label_1
_geom_torsion_atom_site_label_2
_geom_torsion_atom_site_label_3
_geom_torsion_atom_site_label_4
_geom_torsion
_geom_torsion_site_symmetry_1
_geom_torsion_site_symmetry_2
_geom_torsion_site_symmetry_3
_geom_torsion_site_symmetry_4
_geom_torsion_publ_flag
Sr1 Te1 O3 Sr1 144.51(13) 4_464 . . . ?
Sr1 Te1 O3 Sr3 -96.97(13) 4_464 . . 3 ?
Sr1 Te1 O3 Sr3 118.5(2) . . . 3 ?
Sr1 Te1 O3 Sr4 30.87(12) 4_464 . . . ?
Sr1 Te1 O3 Sr4 -113.6(2) . . . . ?
Sr1 Te1 O5 Sr1 -122.42(13) . . . 4_464 ?
Sr1 Te1 O5 Sr2 -114.7(2) 4_464 . . . ?
Sr1 Te1 O5 Sr2 122.85(9) . . . . ?
Sr1 Te1 O5 Sr4 -47.11(11) . . . . ?
Sr1 Te1 O5 Sr4 75.31(14) 4_464 . . . ?
Sr1 Te1 O9 Sr3 -132.44(11) . . . . ?
Sr1 Te1 O9 Sr3 82.92(12) 4_464 . . . ?
Sr1 Te1 O9 Sr4 -78.78(10) 4_464 . . . ?
Sr1 Te1 O9 Sr4 65.86(9) . . . . ?
Sr1 Te2 O10 Sr2 -36.91(17) 1_554 . . 4_464 ?
Sr1 Te2 O10 Sr3 100.68(12) 1_554 . . 2_564 ?
Sr1 Te3 O1 Sr1 172.88(4) 4_464 . . 2_574 ?
Sr1 Te3 O1 Sr3 127.1(3) 2_574 . . 3 ?
Sr1 Te3 O1 Sr3 -60.0(2) 4_464 . . 3 ?
Sr1 Te3 O7 Sr2 85.31(9) 2_574 . . 3_455 ?
Sr1 Te3 O7 Sr2 -101.37(9) 4_464 . . 3_455 ?
Sr1 Te3 O7 Sr4 14.38(17) 4_464 . . . ?
Sr1 Te3 O7 Sr4 -158.94(15) 2_574 . . . ?
Sr1 Te4 O2 Sr1 -177.35(3) 3_445 . . . ?
Sr1 Te4 O2 Sr2 163.67(17) . . . 2_565 ?
Sr1 Te4 O2 Sr2 -13.68(16) 3_445 . . 2_565 ?
Sr1 Te4 O2 Sr4 80.51(13) . . . 4_565 ?
Sr1 Te4 O2 Sr4 -96.84(11) 3_445 . . 4_565 ?
Sr1 Te4 O6 Sr1 174.29(3) . . . 3_445 ?
Sr1 Te4 O6 Sr2 -111.63(19) 3_445 . . 2_565 ?
Sr1 Te4 O6 Sr2 62.66(18) . . . 2_565 ?
Sr1 Te4 O6 Sr3 129.7(3) 3_445 . . . ?
Sr1 Te4 O6 Sr3 -56.0(3) . . . . ?
Sr2 Te1 O3 Sr1 -141.14(13) . . . . ?
Sr2 Te1 O3 Sr3 -22.62(17) . . . 3 ?
Sr2 Te1 O3 Sr4 105.22(8) . . . . ?
Sr2 Te1 O5 Sr1 114.7(2) . . . 4_464 ?
Sr2 Te1 O5 Sr4 -169.96(14) . . . . ?
Sr2 Te1 O9 Sr3 65.56(17) . . . . ?
Sr2 Te1 O9 Sr4 -96.14(12) . . . . ?
Sr2 Te2 O10 Sr3 137.6(2) 4_464 . . 2_564 ?
Sr2 Te3 O1 Sr1 -37.87(18) 3_455 . . 2_574 ?
Sr2 Te3 O1 Sr3 89.20(18) 3_455 . . 3 ?
Sr2 Te3 O7 Sr4 115.7(2) 3_455 . . . ?
Sr2 Te4 O2 Sr1 -163.67(17) 2_565 . . . ?
Sr2 Te4 O2 Sr4 -83.16(8) 2_565 . . 4_565 ?
Sr2 Te4 O6 Sr1 111.63(19) 2_565 . . 3_445 ?
Sr2 Te4 O6 Sr3 -118.6(3) 2_565 . . . ?
Sr3 Te1 O3 Sr1 63.8(3) . . . . ?
Sr3 Te1 O3 Sr1 -118.5(2) 3 . . . ?
Sr3 Te1 O3 Sr3 -177.63(3) . . . 3 ?
Sr3 Te1 O3 Sr4 -49.8(2) . . . . ?
Sr3 Te1 O3 Sr4 127.84(18) 3 . . . ?
Sr3 Te1 O5 Sr1 -162.58(17) 3 . . 4_464 ?
Sr3 Te1 O5 Sr1 20.44(17) . . . 4_464 ?
Sr3 Te1 O5 Sr2 -94.28(11) . . . . ?
Sr3 Te1 O5 Sr2 82.70(11) 3 . . . ?
Sr3 Te1 O5 Sr4 95.75(4) . . . . ?
Sr3 Te1 O5 Sr4 -87.27(5) 3 . . . ?
Sr3 Te1 O9 Sr3 175.82(3) 3 . . . ?
Sr3 Te1 O9 Sr4 -161.7(2) . . . . ?
Sr3 Te1 O9 Sr4 14.1(2) 3 . . . ?
Sr3 Te2 O10 Sr2 -137.6(2) 2_564 . . 4_464 ?
Sr3 Te2 O10 Sr2 33.0(3) 4_564 . . 4_464 ?
Sr3 Te2 O10 Sr3 170.62(5) 4_564 . . 2_564 ?
Sr3 Te3 O1 Sr1 -127.1(3) 3 . . 2_574 ?
Sr3 Te3 O7 Sr2 151.19(12) 3 . . 3_455 ?
Sr3 Te3 O7 Sr4 -93.06(16) 3 . . . ?
Sr3 Te4 O2 Sr1 -79.79(17) 2_565 . . . ?
Sr3 Te4 O2 Sr1 133.31(12) . . . . ?
Sr3 Te4 O2 Sr2 83.89(12) 2_565 . . 2_565 ?
Sr3 Te4 O2 Sr2 -63.02(6) . . . 2_565 ?
Sr3 Te4 O2 Sr4 -146.18(6) . . . 4_565 ?
Sr3 Te4 O2 Sr4 0.72(16) 2_565 . . 4_565 ?
Sr3 Te4 O6 Sr1 18.16(15) 2_565 . . 3_445 ?
Sr3 Te4 O6 Sr1 -129.7(3) . . . 3_445 ?
Sr3 Te4 O6 Sr2 -93.47(11) 2_565 . . 2_565 ?
Sr3 Te4 O6 Sr2 118.6(3) . . . 2_565 ?
Sr3 Te4 O6 Sr3 147.91(17) 2_565 . . . ?
Sr4 Te1 O3 Sr1 113.6(2) . . . . ?
Sr4 Te1 O3 Sr3 -127.84(18) . . . 3 ?
Sr4 Te1 O5 Sr1 -75.31(14) . . . 4_464 ?
Sr4 Te1 O5 Sr2 169.96(14) . . . . ?
Sr4 Te1 O9 Sr3 161.7(2) . . . . ?
Sr4 Te2 O10 Sr2 -105.70(13) 4_564 . . 4_464 ?
Sr4 Te2 O10 Sr3 31.89(16) 4_564 . . 2_564 ?
Sr4 Te3 O1 Sr1 -118.13(11) . . . 2_574 ?
Sr4 Te3 O1 Sr3 8.9(2) . . . 3 ?
Sr4 Te3 O7 Sr2 -115.7(2) . . . 3_455 ?
Sr4 Te4 O2 Sr1 -80.51(13) 4_565 . . . ?
Sr4 Te4 O2 Sr2 83.16(8) 4_565 . . 2_565 ?
Sr4 Te4 O6 Sr1 94.04(14) 4_565 . . 3_445 ?
Sr4 Te4 O6 Sr2 -17.59(16) 4_565 . . 2_565 ?
Sr4 Te4 O6 Sr3 -136.22(16) 4_565 . . . ?
O1 Te3 O7 Sr2 127.74(14) . . . 3_455 ?
O1 Te3 O7 Sr4 -116.51(19) . . . . ?
O2 Te4 O6 Sr1 155.64(16) . . . 3_445 ?
O2 Te4 O6 Sr2 44.00(16) . . . 2_565 ?
O2 Te4 O6 Sr3 -74.6(2) . . . . ?
O3 Te1 O5 Sr1 -125.05(18) . . . 4_464 ?
O3 Te1 O5 Sr2 120.23(15) . . . . ?
O3 Te1 O5 Sr4 -49.73(12) . . . . ?
O3 Te1 O9 Sr3 -165.76(14) . . . . ?
O3 Te1 O9 Sr4 32.54(15) . . . . ?
O4 Te4 O2 Sr1 -105.41(16) 2_565 . . . ?
O4 Te4 O2 Sr2 58.26(13) 2_565 . . 2_565 ?
O4 Te4 O2 Sr4 -24.90(13) 2_565 . . 4_565 ?
O4 Te4 O6 Sr1 58.71(16) 2_565 . . 3_445 ?
O4 Te4 O6 Sr2 -52.93(15) 2_565 . . 2_565 ?
O4 Te4 O6 Sr3 -171.6(2) 2_565 . . . ?
O5 Te1 O3 Sr1 176.22(19) . . . . ?
O5 Te1 O3 Sr3 -65.25(17) . . . 3 ?
O5 Te1 O3 Sr4 62.59(14) . . . . ?
O5 Te1 O9 Sr3 100.27(16) . . . . ?
O5 Te1 O9 Sr4 -61.42(14) . . . . ?
O6 Te4 O2 Sr1 161.41(15) . . . . ?
O6 Te4 O2 Sr2 -34.92(13) . . . 2_565 ?
O6 Te4 O2 Sr4 -118.08(12) . . . 4_565 ?
O7 Te3 O1 Sr1 -84.43(16) . . . 2_574 ?
O7 Te3 O1 Sr3 42.6(2) . . . 3 ?
O8 Te3 O1 Sr1 10.99(19) 2_574 . . 2_574 ?
O8 Te3 O1 Sr3 138.06(19) 2_574 . . 3 ?
O8 Te3 O7 Sr2 29.39(15) 2_574 . . 3_455 ?
O8 Te3 O7 Sr4 145.14(19) 2_574 . . . ?
O9 Te1 O3 Sr1 81.2(2) . . . . ?
O9 Te1 O3 Sr3 -160.29(16) . . . 3 ?
O9 Te1 O3 Sr4 -32.45(15) . . . . ?
O9 Te1 O5 Sr1 -26.5(2) . . . 4_464 ?
O9 Te1 O5 Sr2 -141.19(15) . . . . ?
O9 Te1 O5 Sr4 48.84(13) . . . . ?
O11 Te2 O10 Sr2 -153.73(17) 4_564 . . 4_464 ?
O11 Te2 O10 Sr3 -16.15(17) 4_564 . . 2_564 ?
O12 Te2 O10 Sr2 -56.75(18) 4_564 . . 4_464 ?
O12 Te2 O10 Sr3 80.84(16) 4_564 . . 2_564 ?

_shelx_res_file                  
;
TITL BJP065_2_0ma_a.res in Cc
    bjp065_2_0ma_a.res
    created by SHELXL-2019/3 at 16:34:37 on 23-Jan-2025
REM Old TITL __TMP__ in Cc
REM SHELXT solution in Cc: R1 0.031, Rweak 0.017, Alpha 0.009
REM <I/s> 1.931 for 67 systematic absences, Orientation as input
REM Flack x = 0.469 ( 0.004 ) from 1327 Parsons' quotients
REM Formula found by SHELXT: O3 Sr Te
CELL 0.71073 8.9122 11.9514 13.2084 90 108.198 90
ZERR 16 0.0006 0.0007 0.0011 0 0.002 0
LATT -7
SYMM +X,-Y,0.5+Z
SFAC O Sr Te
UNIT 48 16 16

L.S. 70
PLAN  5
SIZE 0.04 0.07 0.08
TEMP -120.15
CONF
LIST 4
MORE -1
fmap 2
acta
TWIN -1 0 0 0 -1 0 0 0 -1 2
OMIT -1 75
REM <olex2.extras>
REM <HklSrc "%.\\BJP065_2_0ma_a.hkl">
REM </olex2.extras>

WGHT    0.024800    6.335900
EXTI    0.000656
BASF   0.46203
FVAR       0.11938
TE1   3    0.859080    0.668162    0.749290    11.00000    0.00546    0.00505 =
         0.00500    0.00024    0.00163    0.00017
TE2   3    0.821439    0.835789    0.242942    11.00000    0.00632    0.00579 =
         0.00436    0.00011    0.00171    0.00038
TE3   3    0.735230    0.928086    0.502917    11.00000    0.00579    0.00567 =
         0.00439    0.00013    0.00169   -0.00010
TE4   3    0.734287    0.604364    0.997280    11.00000    0.00530    0.00529 =
         0.00440    0.00012    0.00164   -0.00033
SR1   2    0.999978    0.848189    0.999997    11.00000    0.00767    0.00567 =
         0.00549    0.00004    0.00324   -0.00072
SR2   2    0.965504    0.628218    0.512038    11.00000    0.00725    0.01001 =
         0.00451    0.00020    0.00175    0.00154
SR3   2    0.613724    0.417209    0.740475    11.00000    0.00789    0.00685 =
         0.00417   -0.00007    0.00219   -0.00052
SR4   2    0.583273    0.866311    0.734432    11.00000    0.00608    0.00655 =
         0.00512    0.00020    0.00199   -0.00055
O1    1    0.954245    0.953200    0.551143    11.00000    0.00587    0.01154 =
         0.00875    0.00155    0.00232   -0.00107
O2    1    0.931339    0.627724    0.977428    11.00000    0.00607    0.01120 =
         0.01208   -0.00019    0.00468   -0.00137
O3    1    0.897410    0.814534    0.805132    11.00000    0.01104    0.00543 =
         0.00718   -0.00224    0.00308   -0.00091
O4    1    0.812395    0.459811    0.634779    11.00000    0.00949    0.00904 =
         0.00550   -0.00143    0.00102    0.00023
O5    1    0.775265    0.719032    0.607237    11.00000    0.01066    0.00810 =
         0.00622    0.00036    0.00077    0.00047
O6    1    0.693154    0.462699    0.931159    11.00000    0.01172    0.00605 =
         0.00528   -0.00150    0.00256   -0.00184
O7    1    0.691610    0.990233    0.620904    11.00000    0.01198    0.00868 =
         0.00670   -0.00133    0.00471   -0.00115
O8    1    0.677069    0.942687    0.918544    11.00000    0.01298    0.00914 =
         0.00713   -0.00210    0.00380   -0.00194
O9    1    0.660098    0.645730    0.767817    11.00000    0.00824    0.01235 =
         0.01555    0.00022    0.00687   -0.00206
O10   1    0.609372    0.792295    0.192782    11.00000    0.00564    0.01010 =
         0.01169    0.00148    0.00197   -0.00072
O11   1    0.382942    0.792015    0.829665    11.00000    0.01034    0.00824 =
         0.00570   -0.00214    0.00270   -0.00203
O12   1    0.369002    0.720090    0.625742    11.00000    0.01170    0.00960 =
         0.00604    0.00018    0.00484   -0.00051
HKLF 4


REM  BJP065_2_0ma_a.res in Cc
REM wR2 = 0.0482, GooF = S = 1.045, Restrained GooF = 1.045 for all data
REM R1 = 0.0196 for 6941 Fo > 4sig(Fo) and 0.0198 for all 6992 data
REM 183 parameters refined using 2 restraints

END

WGHT      0.0248      6.3356

REM Highest difference peak  1.570,  deepest hole -1.515,  1-sigma level  0.200
Q1    1   0.8969  0.8308  0.2389  11.00000  0.05    1.57
Q2    1   0.6631  0.6073  1.0014  11.00000  0.05    1.35
Q3    1   0.7898  0.6641  0.7559  11.00000  0.05    1.30
Q4    1   0.8039  0.5964  0.9862  11.00000  0.05    1.28
Q5    1   0.7608  0.8342  0.2567  11.00000  0.05    1.15
;
_shelx_res_checksum              36243
_olex2_exptl_crystal_mounting_method 'MiTeGen pin'
_olex2_submission_original_sample_id BJP065_2
_olex2_submission_special_instructions 'No special instructions were received'
loop_
_twin_individual_id
_twin_individual_mass_fraction_refined
1 0.538(4)
2 0.462(4)
